# Supplementary material for: Contribution of RND-Type Efflux Pumps in Reduced Susceptibility to Biocides in Acinetobacter baumannii
Source: Antibiotics (Basel). 2022 Nov 16;11(11):1635. doi: 10.3390/antibiotics11111635 (PMC9686468; doi:10.3390/antibiotics11111635)
Supplement: Supplementary file 1 [file antibiotics-11-01635-s001.zip]

Archive with 1 entries (1 files):
- antibiotics-2019482-supplementary.pdf
